# Supplementary material for: Distribution of Ecnomus McLachlan, 1864 (Trichoptera, Ecnomidae) from the Lower Mekong River with a description of Ecnomusstungtrengensis new species
Source: Biodivers Data J. 2022 Dec 1;10:e94936. doi: 10.3897/BDJ.10.e94936 (PMC9836589; doi:10.3897/BDJ.10.e94936)
Supplement: XML Treatment for Ecnomus stungtrengensis [file BDJ.10.e94936-treatment1.xml]

<!DOCTYPE tp:taxon-treatment
  PUBLIC "-//TaxonX//DTD Taxonomic Treatment Publishing DTD v0 20100105//EN" "tax-treatment-NSO.dtd">
<tp:taxon-treatment xmlns:tp="http://www.plazi.org/taxpub"><tp:treatment-meta><mixed-citation publication-type="journal"><person-group><name><surname>Laudee</surname><given-names>Pongsak</given-names></name><name><surname>Malicky</surname><given-names>Hans</given-names></name><name><surname>Seetapan</surname><given-names>Kriengkrai</given-names></name><name><surname>Thamsaenanupap</surname><given-names>Penkhae</given-names></name><name><surname>Karnkasem</surname><given-names>Supawit</given-names></name><name><surname>Vongsombath</surname><given-names>Chanda</given-names></name><name><surname>Oo</surname><given-names>Sai Sein Lin</given-names></name><name><surname>Kong</surname><given-names>Chamroeun</given-names></name><name><surname>Zalyan</surname><given-names>Pome</given-names></name><name><surname>Morse</surname><given-names>John C.</given-names></name></person-group><article-title>Distribution of <italic><tp:taxon-name><tp:taxon-name-part taxon-name-part-type="genus" reg="Ecnomus">Ecnomus</tp:taxon-name-part></tp:taxon-name></italic> McLachlan, 1864 (<tp:taxon-name><tp:taxon-name-part taxon-name-part-type="order">Trichoptera</tp:taxon-name-part></tp:taxon-name>, <tp:taxon-name><tp:taxon-name-part taxon-name-part-type="family">Ecnomidae</tp:taxon-name-part></tp:taxon-name>) from the Lower Mekong River with a description of <italic><tp:taxon-name><tp:taxon-name-part taxon-name-part-type="genus" reg="Ecnomus">Ecnomus</tp:taxon-name-part><tp:taxon-name-part taxon-name-part-type="species" reg="stungtrengensis">stungtrengensis</tp:taxon-name-part></tp:taxon-name></italic> new species</article-title><source>Biodivers Data J</source><day>01</day><month>12</month><year>2022</year><volume>10</volume><pub-id pub-id-type="doi">10.3897/BDJ.10.e94936</pub-id></mixed-citation></tp:treatment-meta><tp:nomenclature><tp:taxon-name>
            <object-id xmlns:xlink="http://www.w3.org/1999/xlink" content-type="arpha" xlink:type="simple">F49255FC-AFC7-5790-8C78-A962ACF19610</object-id>
            <tp:taxon-name-part taxon-name-part-type="genus">Ecnomus</tp:taxon-name-part>
            <tp:taxon-name-part taxon-name-part-type="species">stungtrengensis</tp:taxon-name-part>
            <object-id xmlns:xlink="http://www.w3.org/1999/xlink" content-type="zoobank" xlink:type="simple" object-id-type="ZooBank">5DF269D3-6C08-46B4-855D-2F0BF4B04B50</object-id>
          </tp:taxon-name><tp:taxon-authority>Laudee &amp; Malicky</tp:taxon-authority><tp:taxon-status xmlns:xlink="http://www.w3.org/1999/xlink" xlink:type="simple">sp. n.</tp:taxon-status><tp:nomenclature-citation-list><tp:nomenclature-citation><tp:taxon-name>
                <tp:taxon-name-part taxon-name-part-type="genus" reg="Ecnomus"/>
                <tp:taxon-name-part taxon-name-part-type="species" reg="stungtrengensis"/>
              </tp:taxon-name><comment><italic><tp:taxon-name><tp:taxon-name-part taxon-name-part-type="genus" reg="Ecnomus">Ecnomus</tp:taxon-name-part></tp:taxon-name></italic> McLachlan, 1864</comment></tp:nomenclature-citation><tp:nomenclature-citation><tp:taxon-name>
                <tp:taxon-name-part taxon-name-part-type="genus" reg="Ecnomus"/>
                <tp:taxon-name-part taxon-name-part-type="species" reg="stungtrengensis"/>
              </tp:taxon-name><comment>Type species: <italic><tp:taxon-name><tp:taxon-name-part taxon-name-part-type="genus" reg="Ecnomus">Ecnomus</tp:taxon-name-part><tp:taxon-name-part taxon-name-part-type="species" reg="tenellus">tenellus</tp:taxon-name-part></tp:taxon-name></italic> (Rambur, 1842) (monobasic)</comment></tp:nomenclature-citation></tp:nomenclature-citation-list></tp:nomenclature><tp:treatment-sec sec-type="materials"><title>Materials</title><list list-type="alpha-lower" list-content="occurrences"><list-item><p><bold>Type status:</bold> <named-content xmlns:xlink="http://www.w3.org/1999/xlink" content-type="dwc:typeStatus" xlink:type="simple">Holotype</named-content>. <bold>Occurrence:</bold> sex: <named-content xmlns:xlink="http://www.w3.org/1999/xlink" content-type="dwc:sex" xlink:type="simple">male</named-content>; lifeStage: <named-content xmlns:xlink="http://www.w3.org/1999/xlink" content-type="dwc:lifeStage" xlink:type="simple">Adult</named-content>; occurrenceStatus: <named-content xmlns:xlink="http://www.w3.org/1999/xlink" content-type="dwc:occurrenceStatus" xlink:type="simple">present</named-content>; preparations: <named-content xmlns:xlink="http://www.w3.org/1999/xlink" content-type="dwc:preparations" xlink:type="simple">whole animal</named-content>; occurrenceID: <named-content xmlns:xlink="http://www.w3.org/1999/xlink" content-type="dwc:occurrenceID" xlink:type="simple">867C6D9C-CF80-52DF-A6A2-C0B38E0A1A4C</named-content>; <bold>Taxon:</bold> scientificName: <named-content xmlns:xlink="http://www.w3.org/1999/xlink" content-type="dwc:scientificName" xlink:type="simple"><italic><tp:taxon-name><tp:taxon-name-part taxon-name-part-type="genus" reg="Ecnomus">Ecnomus</tp:taxon-name-part><tp:taxon-name-part taxon-name-part-type="species" reg="stungtrengensis">stungtrengensis</tp:taxon-name-part></tp:taxon-name></italic></named-content>; nameAccordingTo: <named-content xmlns:xlink="http://www.w3.org/1999/xlink" content-type="dwc:nameAccordingTo" xlink:type="simple">Province</named-content>; kingdom: <named-content xmlns:xlink="http://www.w3.org/1999/xlink" content-type="dwc:kingdom" xlink:type="simple"><tp:taxon-name><tp:taxon-name-part taxon-name-part-type="kingdom">Animalia</tp:taxon-name-part></tp:taxon-name></named-content>; phylum: <named-content xmlns:xlink="http://www.w3.org/1999/xlink" content-type="dwc:phylum" xlink:type="simple"><tp:taxon-name><tp:taxon-name-part taxon-name-part-type="phylum">Arthropoda</tp:taxon-name-part></tp:taxon-name></named-content>; class: <named-content xmlns:xlink="http://www.w3.org/1999/xlink" content-type="dwc:class" xlink:type="simple"><tp:taxon-name><tp:taxon-name-part taxon-name-part-type="class">Insecta</tp:taxon-name-part></tp:taxon-name></named-content>; order: <named-content xmlns:xlink="http://www.w3.org/1999/xlink" content-type="dwc:order" xlink:type="simple"><tp:taxon-name><tp:taxon-name-part taxon-name-part-type="order">Trichoptera</tp:taxon-name-part></tp:taxon-name></named-content>; family: <named-content xmlns:xlink="http://www.w3.org/1999/xlink" content-type="dwc:family" xlink:type="simple"><tp:taxon-name><tp:taxon-name-part taxon-name-part-type="family">Ecnomidae</tp:taxon-name-part></tp:taxon-name></named-content>; genus: <named-content xmlns:xlink="http://www.w3.org/1999/xlink" content-type="dwc:genus" xlink:type="simple"><tp:taxon-name><tp:taxon-name-part taxon-name-part-type="genus">Ecnomus</tp:taxon-name-part></tp:taxon-name></named-content>; specificEpithet: <named-content xmlns:xlink="http://www.w3.org/1999/xlink" content-type="dwc:specificEpithet" xlink:type="simple"><italic><tp:taxon-name><tp:taxon-name-part taxon-name-part-type="genus" reg="Ecnomus"/><tp:taxon-name-part taxon-name-part-type="species" reg="stungtrengensis">stungtrengensis</tp:taxon-name-part></tp:taxon-name></italic></named-content>; scientificNameAuthorship: <named-content xmlns:xlink="http://www.w3.org/1999/xlink" content-type="dwc:scientificNameAuthorship" xlink:type="simple">Laudee and Malicky</named-content>; <bold>Location:</bold> continent: <named-content xmlns:xlink="http://www.w3.org/1999/xlink" content-type="dwc:continent" xlink:type="simple">Asia</named-content>; country: <named-content xmlns:xlink="http://www.w3.org/1999/xlink" content-type="dwc:country" xlink:type="simple">Cambodia</named-content>; countryCode: <named-content xmlns:xlink="http://www.w3.org/1999/xlink" content-type="dwc:countryCode" xlink:type="simple">KH</named-content>; stateProvince: <named-content xmlns:xlink="http://www.w3.org/1999/xlink" content-type="dwc:stateProvince" xlink:type="simple">Krung Stung Treng</named-content>; county: <named-content xmlns:xlink="http://www.w3.org/1999/xlink" content-type="dwc:county" xlink:type="simple">Cambodia</named-content>; municipality: <named-content xmlns:xlink="http://www.w3.org/1999/xlink" content-type="dwc:municipality" xlink:type="simple">Krung Stung Treng</named-content>; locality: <named-content xmlns:xlink="http://www.w3.org/1999/xlink" content-type="dwc:locality" xlink:type="simple">Tonle Sekong River, 13°32’00”N, 105°59’56”E</named-content>; minimumElevationInMeters: <named-content xmlns:xlink="http://www.w3.org/1999/xlink" content-type="dwc:minimumElevationInMeters" xlink:type="simple">42</named-content>; <bold>Identification:</bold> identifiedBy: <named-content xmlns:xlink="http://www.w3.org/1999/xlink" content-type="dwc:identifiedBy" xlink:type="simple">Laudee and Malicky</named-content>; <bold>Event:</bold> samplingProtocol: <named-content xmlns:xlink="http://www.w3.org/1999/xlink" content-type="dwc:samplingProtocol" xlink:type="simple">UV light trap</named-content>; samplingEffort: <named-content xmlns:xlink="http://www.w3.org/1999/xlink" content-type="dwc:samplingEffort" xlink:type="simple">1 trap-night</named-content>; year: <named-content xmlns:xlink="http://www.w3.org/1999/xlink" content-type="dwc:year" xlink:type="simple">2019</named-content>; month: <named-content xmlns:xlink="http://www.w3.org/1999/xlink" content-type="dwc:month" xlink:type="simple">4</named-content>; day: <named-content xmlns:xlink="http://www.w3.org/1999/xlink" content-type="dwc:day" xlink:type="simple">8</named-content>; <bold>Record Level:</bold> type: <named-content xmlns:xlink="http://www.w3.org/1999/xlink" content-type="dwc:type" xlink:type="simple"><tp:taxon-name><tp:taxon-name-part taxon-name-part-type="order">Trichoptera</tp:taxon-name-part></tp:taxon-name></named-content>; language: <named-content xmlns:xlink="http://www.w3.org/1999/xlink" content-type="dwc:language" xlink:type="simple">English</named-content>; institutionCode: <named-content xmlns:xlink="http://www.w3.org/1999/xlink" content-type="dwc:institutionCode" xlink:type="simple">PSUNHM</named-content>; basisOfRecord: <named-content xmlns:xlink="http://www.w3.org/1999/xlink" content-type="dwc:basisOfRecord" xlink:type="simple">PreservedSpecimen</named-content></p></list-item><list-item><p><bold>Type status:</bold> <named-content xmlns:xlink="http://www.w3.org/1999/xlink" content-type="dwc:typeStatus" xlink:type="simple">Paratype</named-content>. <bold>Occurrence:</bold> sex: <named-content xmlns:xlink="http://www.w3.org/1999/xlink" content-type="dwc:sex" xlink:type="simple">male</named-content>; lifeStage: <named-content xmlns:xlink="http://www.w3.org/1999/xlink" content-type="dwc:lifeStage" xlink:type="simple">Adult</named-content>; occurrenceStatus: <named-content xmlns:xlink="http://www.w3.org/1999/xlink" content-type="dwc:occurrenceStatus" xlink:type="simple">present</named-content>; preparations: <named-content xmlns:xlink="http://www.w3.org/1999/xlink" content-type="dwc:preparations" xlink:type="simple">whole animal</named-content>; occurrenceID: <named-content xmlns:xlink="http://www.w3.org/1999/xlink" content-type="dwc:occurrenceID" xlink:type="simple">FCDEB7C7-94E0-50B2-BC0A-8E6B9AB20351</named-content>; <bold>Taxon:</bold> scientificName: <named-content xmlns:xlink="http://www.w3.org/1999/xlink" content-type="dwc:scientificName" xlink:type="simple"><italic><tp:taxon-name><tp:taxon-name-part taxon-name-part-type="genus" reg="Ecnomus">Ecnomus</tp:taxon-name-part><tp:taxon-name-part taxon-name-part-type="species" reg="stungtrengensis">stungtrengensis</tp:taxon-name-part></tp:taxon-name></italic></named-content>; nameAccordingTo: <named-content xmlns:xlink="http://www.w3.org/1999/xlink" content-type="dwc:nameAccordingTo" xlink:type="simple">Province</named-content>; kingdom: <named-content xmlns:xlink="http://www.w3.org/1999/xlink" content-type="dwc:kingdom" xlink:type="simple"><tp:taxon-name><tp:taxon-name-part taxon-name-part-type="kingdom">Animalia</tp:taxon-name-part></tp:taxon-name></named-content>; phylum: <named-content xmlns:xlink="http://www.w3.org/1999/xlink" content-type="dwc:phylum" xlink:type="simple"><tp:taxon-name><tp:taxon-name-part taxon-name-part-type="phylum">Arthropoda</tp:taxon-name-part></tp:taxon-name></named-content>; class: <named-content xmlns:xlink="http://www.w3.org/1999/xlink" content-type="dwc:class" xlink:type="simple"><tp:taxon-name><tp:taxon-name-part taxon-name-part-type="class">Insecta</tp:taxon-name-part></tp:taxon-name></named-content>; order: <named-content xmlns:xlink="http://www.w3.org/1999/xlink" content-type="dwc:order" xlink:type="simple"><tp:taxon-name><tp:taxon-name-part taxon-name-part-type="order">Trichoptera</tp:taxon-name-part></tp:taxon-name></named-content>; family: <named-content xmlns:xlink="http://www.w3.org/1999/xlink" content-type="dwc:family" xlink:type="simple"><tp:taxon-name><tp:taxon-name-part taxon-name-part-type="family">Ecnomidae</tp:taxon-name-part></tp:taxon-name></named-content>; genus: <named-content xmlns:xlink="http://www.w3.org/1999/xlink" content-type="dwc:genus" xlink:type="simple"><tp:taxon-name><tp:taxon-name-part taxon-name-part-type="genus">Ecnomus</tp:taxon-name-part></tp:taxon-name></named-content>; specificEpithet: <named-content xmlns:xlink="http://www.w3.org/1999/xlink" content-type="dwc:specificEpithet" xlink:type="simple"><italic><tp:taxon-name><tp:taxon-name-part taxon-name-part-type="genus" reg="Ecnomus"/><tp:taxon-name-part taxon-name-part-type="species" reg="stungtrengensis">stungtrengensis</tp:taxon-name-part></tp:taxon-name></italic></named-content>; scientificNameAuthorship: <named-content xmlns:xlink="http://www.w3.org/1999/xlink" content-type="dwc:scientificNameAuthorship" xlink:type="simple">Laudee and Malicky</named-content>; <bold>Location:</bold> continent: <named-content xmlns:xlink="http://www.w3.org/1999/xlink" content-type="dwc:continent" xlink:type="simple">Asia</named-content>; country: <named-content xmlns:xlink="http://www.w3.org/1999/xlink" content-type="dwc:country" xlink:type="simple">Cambodia</named-content>; countryCode: <named-content xmlns:xlink="http://www.w3.org/1999/xlink" content-type="dwc:countryCode" xlink:type="simple">KH</named-content>; stateProvince: <named-content xmlns:xlink="http://www.w3.org/1999/xlink" content-type="dwc:stateProvince" xlink:type="simple">Krung Stung Treng</named-content>; county: <named-content xmlns:xlink="http://www.w3.org/1999/xlink" content-type="dwc:county" xlink:type="simple">Cambodia</named-content>; municipality: <named-content xmlns:xlink="http://www.w3.org/1999/xlink" content-type="dwc:municipality" xlink:type="simple">Krung Stung Treng</named-content>; locality: <named-content xmlns:xlink="http://www.w3.org/1999/xlink" content-type="dwc:locality" xlink:type="simple">Tonle Sekong River, 13°32’00”N, 105°59’56”E</named-content>; minimumElevationInMeters: <named-content xmlns:xlink="http://www.w3.org/1999/xlink" content-type="dwc:minimumElevationInMeters" xlink:type="simple">42</named-content>; <bold>Identification:</bold> identifiedBy: <named-content xmlns:xlink="http://www.w3.org/1999/xlink" content-type="dwc:identifiedBy" xlink:type="simple">Laudee and Malicky</named-content>; <bold>Event:</bold> samplingProtocol: <named-content xmlns:xlink="http://www.w3.org/1999/xlink" content-type="dwc:samplingProtocol" xlink:type="simple">UV light trap</named-content>; samplingEffort: <named-content xmlns:xlink="http://www.w3.org/1999/xlink" content-type="dwc:samplingEffort" xlink:type="simple">1 trap-night</named-content>; year: <named-content xmlns:xlink="http://www.w3.org/1999/xlink" content-type="dwc:year" xlink:type="simple">2019</named-content>; month: <named-content xmlns:xlink="http://www.w3.org/1999/xlink" content-type="dwc:month" xlink:type="simple">4</named-content>; day: <named-content xmlns:xlink="http://www.w3.org/1999/xlink" content-type="dwc:day" xlink:type="simple">8</named-content>; <bold>Record Level:</bold> type: <named-content xmlns:xlink="http://www.w3.org/1999/xlink" content-type="dwc:type" xlink:type="simple"><tp:taxon-name><tp:taxon-name-part taxon-name-part-type="order">Trichoptera</tp:taxon-name-part></tp:taxon-name></named-content>; language: <named-content xmlns:xlink="http://www.w3.org/1999/xlink" content-type="dwc:language" xlink:type="simple">English</named-content>; institutionCode: <named-content xmlns:xlink="http://www.w3.org/1999/xlink" content-type="dwc:institutionCode" xlink:type="simple">2 males (PSUNHM), 2 males (CHM), 2 males (CUAC)</named-content>; basisOfRecord: <named-content xmlns:xlink="http://www.w3.org/1999/xlink" content-type="dwc:basisOfRecord" xlink:type="simple">PreservedSpecimen</named-content></p></list-item></list></tp:treatment-sec><tp:treatment-sec sec-type="Description"><title>Description</title><p><bold>Adult habitus</bold>: Specimens in alcohol with head, thorax, forewings, abdomen and legs light brown.</p><p><bold>Male</bold> (Fig. <xref ref-type="fig" rid="F8122711">3</xref>) Length of each male forewing 4.0 mm (3.5–4.5, n = 5); Tergum IX somewhat rounded, anterior margin bilobed, posterior margin slightly incised in dorsal view (Fig. <xref ref-type="fig" rid="F8122711">3</xref>A); trapezoidal, nearly triangular and truncate anteriorly in lateral view (Fig. <xref ref-type="fig" rid="F8122711">3</xref>B). Sternum IX ovoid in lateral view (Fig. 3B); isosceles trapezoid in ventral view and evenly concave posteriorly (Fig. <xref ref-type="fig" rid="F8122711">3</xref>C); Superior appendages long, slender, strongly and evenly curved inwards posteriorly with numerous long setae, spiny setae subapically in dorsal view (Fig. <xref ref-type="fig" rid="F8122711">3</xref>A); in lateral view, superior appendages, long, slender, tapered and bent downwards with numerous spiny setae apically (Fig. <xref ref-type="fig" rid="F8122711">3</xref>B). Process of segment X triangular with strong apical setae in lateral view. Inferior appendages cylindrical with numerous small setae, bent slightly inwards and upwards subapically, rounded apically in lateral view (Fig. <xref ref-type="fig" rid="F8122711">3</xref>B); in ventral view, crescent-shaped, expanded basally with inner submedial lobe, rounded apicolaterally, acute apicomesally (Fig. <xref ref-type="fig" rid="F8122711">3</xref>C). Paramere spoon-like, bent downwards subapically, rounded apically. Phallus shaped like candle flame, pointed apically in lateral view (Fig. <xref ref-type="fig" rid="F8122711">3</xref>B); in ventral view, conical with pointed apex (Fig. <xref ref-type="fig" rid="F8122711">3</xref>C).</p></tp:treatment-sec><tp:treatment-sec sec-type="Diagnosis"><title>Diagnosis</title><p>The male genitalia of <italic><tp:taxon-name><tp:taxon-name-part taxon-name-part-type="genus" reg="Ecnomus">E.</tp:taxon-name-part><tp:taxon-name-part taxon-name-part-type="species" reg="stungtrengensis">stungtrengensis</tp:taxon-name-part></tp:taxon-name></italic> sp. n. are similar to those of <italic><tp:taxon-name><tp:taxon-name-part taxon-name-part-type="genus" reg="Ecnomus">E.</tp:taxon-name-part><tp:taxon-name-part taxon-name-part-type="species" reg="robustior">robustior</tp:taxon-name-part></tp:taxon-name></italic> Ulmer, 1951, <italic><tp:taxon-name><tp:taxon-name-part taxon-name-part-type="genus" reg="Ecnomus">E.</tp:taxon-name-part><tp:taxon-name-part taxon-name-part-type="species" reg="pseudotenellus">pseudotenellus</tp:taxon-name-part></tp:taxon-name></italic> Ulmer, 1930 and <italic><tp:taxon-name><tp:taxon-name-part taxon-name-part-type="genus" reg="Ecnomus">E.</tp:taxon-name-part><tp:taxon-name-part taxon-name-part-type="species" reg="projectus">projectus</tp:taxon-name-part></tp:taxon-name></italic> Li &amp; Morse, 1997, but clearly different from those species by the shape of the superior appendages. In the new species, they are slender and bent downwards distally in lateral view, but in the other three species, they are straight and not bent in lateral view. In dorsal view, the superior appendages of the new species are bent evenly mesad to define 3/4 of a circle, but in the other three species, they are straight.</p></tp:treatment-sec><tp:treatment-sec sec-type="Etymology"><title>Etymology</title><p>The species is named for the type locality, Krung Stung Treng Province, with the epithet having masculine gender, corresponding with the gender of the genus.</p></tp:treatment-sec><tp:treatment-sec sec-type="Distribution"><title>Distribution</title><p>Cambodia (Krung Stung Treng Province).</p></tp:treatment-sec><tp:treatment-sec><!--Section generated to contain objects referenced in tp:taxon-treatment.--><fig id="F8122711" position="float" orientation="portrait"><object-id xmlns:xlink="http://www.w3.org/1999/xlink" content-type="arpha" xlink:type="simple">3F9BCB6C-307E-5019-AE3F-F39FF192AE84</object-id><object-id xmlns:xlink="http://www.w3.org/1999/xlink" content-type="doi" xlink:type="simple">10.3897/BDJ.10.e94936.figure3</object-id><label>Figure 3.</label><caption><p><italic><tp:taxon-name><tp:taxon-name-part taxon-name-part-type="genus" reg="Ecnomus">Ecnomus</tp:taxon-name-part><tp:taxon-name-part taxon-name-part-type="species" reg="stungtrengensis">stungtrengensis</tp:taxon-name-part></tp:taxon-name></italic>, <bold>sp. n.</bold> Male genitalia. <bold>A</bold> tergum IX and superior appendages, dorsal; <bold>B</bold> tergum IX, sternum IX, superior appendages and inferior appendages, left lateral; <bold>C</bold> sternum IX and inferior appendages, ventral. Ter IX = tergum IX, Ste IX = sternum IX, Sup = superior appendage (paired), Inf = inferior appendage (paired), Pro X = process of segment X, Par = paramere (paired), Pha = phallus.</p></caption><graphic xmlns:xlink="http://www.w3.org/1999/xlink" xlink:href="bdj-10-e94936-g003.jpg" position="float" id="oo_737302.jpg" orientation="portrait" xlink:type="simple"><uri content-type="original_file" xlink:type="simple">https://binary.pensoft.net/fig/737302</uri></graphic></fig></tp:treatment-sec></tp:taxon-treatment>
